# Supplementary material for: Small RNA NGS Revealed the Presence of Cherry Virus A and Little Cherry Virus 1 on Apricots in Hungary
Source: Viruses. 2018 Jun 11;10(6):318. doi: 10.3390/v10060318 (PMC6024520; doi:10.3390/v10060318)
Supplement: Supplementary file 1 [file viruses-10-00318-s001.zip]

Archive with 2 entries (2 files):
- Table S1-S7.xlsx
- Figure S1-S2.docx
