# Supplementary material for: Small RNA NGS Revealed the Presence of Cherry Virus A and Little Cherry Virus 1 on Apricots in Hungary
Source: Viruses. 2018 Jun 11;10(6):318. doi: 10.3390/v10060318 (PMC6024520; doi:10.3390/v10060318)
Supplement: Supplementary file 1 [file viruses-10-00318-s001.zip › Table S1-S7.xlsx]

## Sheet: list of STables
Supplementary Tables for
Small RNA NGS revealed the presence of Cherry virus A and Little cherry virus 1 on apricot in Hungary
Dániel Baráth, Nikoletta Jaksa-Czotter, János Molnár, Tünde Varga, Júlia Balássy, Luca Krisztina Szabó, Zoltán Kirilla, Gábor E. Tusnády, Éva Preininger, Éva Várallyay*
*Correspondence: varallyay.eva@abc.naik.hu
List of Supplementary Tables:
Table S1
Sequence of the used of PCR primers for virus detection with their appropriate references
Table S2
Basic information of the sampled varieties with the number of the small RNA library
Table S3
Initial statistics of the sequenced reads of different libraries
Table S4
Initial statistics of the velvet built contigs
Table S5
Summary of bioinformatics analysis
Table S6
Percent identity matrix from pairwise comparison of the sequences available at GenBank coding MP of the CVA, originating from P. armeniaca host
Table S7
Percent identity matrix from pairwise comparison of the sequences available at GenBank coding HSP70 of the LChV-1

## Sheet: Table S1
Supplementary Table 1
Sequence of the used of PCR primers for virus detection with their appropriate references
Virus	Primer Name	Primer Sequence (5'-3')	Position on the reference genome	Size of the amplified product	Funcion of the amplified region	Genome used as a reference	Reference*
CVA	CVAMP-Fm(5400)	ATGTCGATCATACCAGTYAAG	5400-5420	1391bp	putative movement protein	NC_003689.1	This work
	CVAMP-Rm(6791)	TTACCTTCTGCACCAACYAC	6791-6772
LChV-1	LChV1_12165F	GCAAAAGTCAGATGTTGGTG	12165-12184	1096bp	coat protein	NC_001836.1	This work
	LChV1_13261R	GACGTGGTCCTAATACTTGCG	13261-13241
LChV-1	LChV1_9493F	GTTGTTAGATTCCGTCATTAR	9493-9512	795bp	HSP70	NC_001836.1	This work
	LChV1_10288R	CAGTCGAACTACCAAGCGTTC	10288-10268
PPV	PPV_P2(9292)f	CAGACTACAGCCTCGCCAGA	9292-9311	242bp	coat protein	NC_001445.1	Wetzel et al., 1991*
	PPV_P1(9534)r	ACCGAGACCACTACACTCCC	9534-9515
	*Wetzel, T.; Candresse, T.; Ravelonandro, M.; Dunez, J., A polymerase chain reaction assay adapted to plum pox potyvirus detection. Journal of Virological Methods 1991, 33, (3), 355-365.

## Sheet: Table S2
Supplementary Table 2
Basic information of the sampled varieties with the number of the small RNA library
	Library code	Samples used for RNA plantation pools
		Variety	isolator house/ open field plantation	Number of tested trees
	1_LO_ih	Ligeti óriás / Parkland giant	isolator house	3
	2_LO_sn		stock nursery	2
	3_P_ih	Pannónia kajszi / Pannonian apricot	isolator house	3
	4_P_sn		stock nursery	2
		Magyar kajszi / Hungarian apricot	isolator house	4
	5_M_sn		stock nursery	2

## Sheet: Table S3
Supplementary Table 3
Initial statistics of the sequenced reads of different libraries
	Library code	Sequenced reads	Trimmed reads all (containing redundants)	Non-redundant reads		Non-redundant reads mapped to viral reference genomes
					%		%
	1_LO_ih	12005469	11130126	1285768	0.115521	101664	0.0790687
	2_LO_sn	12622682	11047585	607256	0.0549673	103614	0.170627
	3_P_ih	13294950	12463256	1130809	0.0907314	103158	0.091225
	4_P_sn	11918150	10394694	537920	0.0517495	122995	0.228649
	5_M_sn	13263245	12433276	1691987	0.136085	80291	0.0474537

## Sheet: Table S4
Supplementary Table 4
Initial statistics of the velvet built contigs
Library number	kmer	Sum of contigs	Number of viral contigs	Viral contig lenght min	Viral contig lenght max	Viral contig / virus
1_LO_ih	13	7258	0	0	0	0
	15	2369	0	0	0	0
	17	675	0	0	0	0
	sum	10302	0
2_LO_sn	13	3967	9	38	72	PPV
	15	1065	5	44	55	PPV
	17	319	0	0	0	0
	sum	5351	14
3_P_ih	13	7627	2	37	50	CVA
	15	2731	3	54	67	CVA
	17	857	1	54	54	CVA
	sum	11215	6
4_P_sn	13	2385	5	42	119	CVA
	15	788	3	49	91	CVA
	17	271	0	0	0	0
	sum	3444	8
5_M_sn	13	9190	13	31	45	PPV/LChV-1
	15	5433	89	38	188	PPV/LChV-1
	17	1661	52	50	123	PPV/LChV-1
	sum	16284	154

## Sheet: Table S5
Supplementary Table 5
Summary of bioinformatics analysis
Summary of the two bioinformatics approach (contig blast and read bwa) used in the study for the small RNA NGS analysis according to libraries and viruses. Result of the contig blast are the numbers of the virus specific contigs which could be built by velvet assembler using 13-, 15- and 17-kmer settings. Presence of any contigs is detected as a virus hit and highlighted with grey colour. Result …
	Library code	Bioinformatics analysis		Viruses
				CVA	LChV-1	PPV
	1_LO_ih	contig blast	kmer13	0	0	0
			kmer15	0	0	0
			kmer17	0	0	0
		read bwa	Non redundant	92	198	111
			Redundant*	11.3282	51.9763	21.3
		coverage	%	17.74	15.65	15.48
	2_LO_sn	contig blast	kmer13	0	0	9
			kmer15	0	0	5
			kmer17	0	0	0
		read bwa	Non redundant	106	227	1542
			Redundant*	12.9	261.434	215.723
		coverage	%	20.41	17.57	78.01
	3_P_ih	contig blast	kmer13	2	0	0
			kmer15	3	0	0
			kmer17	1	0	0
		read bwa	Non redundant	3082	200	145
			Redundant*	1142.54	68.3	30.4
		coverage	%	76.05	15.92	18.96
	4_P_sn	contig blast	kmer13	5	0	0
			kmer15	3	0	0
			kmer17	0	0	0
		read bwa	Non redundant	3296	227	161
			Redundant*	1365.56	174.9	56.6
		coverage	%	78.79	17.62	21.22
	5_M_sn	contig blast	kmer13	0	2	11
			kmer15	0	22	67
			kmer17	0	2	50
		read bwa	Non redundant	85	6028	9325
			Redundant*	10.6	771.229	1924.72
		coverage	%	19.15	91.22	94.01

## Sheet: Table S6
Supplementary Table 6
Percent identity matrix from pairwise comparison of the sequences available at GenBank coding MP of the CVA, originating from P. armeniaca host
		1	2	3	4
1	Canada_KY510873_13C244_N6_P.armeniaca
2	Japan_LC125634_J_P.armeniaca	99.46
3	Hungary_MH321189_P.armeniaca	99.46	99.14
4	Canada_KY510876_13C256_N8_P.armeniaca	98.93	98.82	98.82
5	Canada_KY510875_13C256_N6_P.armeniaca	92.38	92.27	92.06	91.95

## Sheet: Table S7
Supplementary Table 7
Percent identity matrix from pairwise comparison of the sequences available at GenBank coding HSP70 of the LChV-1
		1	2	3	4
1	Hungary_MH321191_P.armeniaca
2	Germany_X93351_P.avium	94.24
3	Italy_EU715989_ITMAR_P.cerasus	94.55	96.1
4	Greece_HG792420_P.avium	80.22	79.75	79.75
5	Germany_NC_001836_P.avium	94.24	100	96.1	79.75
